# Supplementary material for: Radial extracorporeal shockwave therapy (rESWT) for coccydynia: a prospective study of 14 patients
Source: Ann Med Surg (Lond). 2023 Aug 4;85(10):4656–61. doi: 10.1097/MS9.0000000000001133 (PMC10553196; doi:10.1097/MS9.0000000000001133)
Supplement: SUPPLEMENTARY MATERIAL [file ms9-85-4656-s002.xlsx]

## Sheet: Sheet1
	Sex (M/F)	Age (years)	Duration of symptoms (months)	Imaging	VAS before treatment	1st treatment (bar/Hz/pulses)	2nd treatment	3rd treatment	4th treatment	5th treatment	6th treatment	7th treatment	8th treatment	VAS immediately post-treatment	VAS at 3-months follow-up	VAS at 12-months follow-up
1	F	44	3	MRI	8	1/5/2000	1/5/2000	1/5/2000	1/5/2000	1/5/2000	1/5/2000			2	1	1
2	F	37	6	MRI	7	1.1/5/2000	1.1/5/2000	1.1/5/2000	1.2/5/2200					1	1	0
3	F	20	9	MRI	8	1.1/5/2000	1.1/5/2000	1.1/5/2000	1.1/5/2000	1.1/5/2000	1.1/5/2000	1.1/5/2000	1.1/5/2000	3	2	1
4	M	43	12	MRI	8	1/5/2000	1.3/5/2000	1.3/5/2000	1.4/5/2000	1.4/5/2000	1.4/5/2000	1.4/5/2000	1.4/5/2000	1	1	0
5	M	27	12	MRI	7	1-1.2/5/2000	1.2/5/2200	1.2-1.4/5/2200	1.4/6/2300	1.4/5/2300	1.4/5/2300	1.4/5/2000		3	1	0
6	M	37	36	MRI	7	1-1.2/5/2000	1.2/5/2200	1.2-1.4/5/2200	1.4/6/2300	1.4/5/2300	1.4/5/2300	1.4/5/2000	1.4/5/2000	1	0	0
7	F	38	3	MRI	8	1-1.2/5/2000	1-1.2/5/2200	1.2-1.4/5/2200	1.4/5/2300	1.4/5/2300				2	2	1
8	F	30	6	MRI	7	1-1.2/5/2000	1-1.2/5/2200	1.2-1.4/5/2200	1.4/5/2300	1.4/5/2300				1	1	0
9	F	28	3	MRI	6	1-1.2/5/2000	1-1.2/5/2200	1.2-1.4/5/2200	1.4/5/2300	1.4/5/2300	1.4/5/2000			2	0	0
10	F	22	8	MRI	8	1.1/5/2000	1.1/5/2000	1.1/5/2000	1.1/5/2000	1.1/5/2000	1.1/5/2000	1.1/5/2000	1.1/5/2000	2	1	0
11	F	36	3	MRI	8	1-1.2/5/2000	1-1.2/5/2200	1.2-1.4/5/2200	1.4/5/2300	1.4/5/2300				2	1	0
12	M	45	12	MRI	8	1/5/2000	1.3/5/2000	1.3/5/2000	1.4/5/2000	1.4/5/2000	1.4/5/2000	1.4/5/2000	1.4/5/2000	1	0	0
13	F	35	6	MRI	7	1.1/5/2000	1.1/5/2000	1.1/5/2000	1.2/5/2200					1	1	1
14	M	29	12	MRI	7	1-1.2/5/2000	1.2/5/2200	1.2-1.4/5/2200	1.4/6/2300	1.4/5/2300	1.4/5/2300	1.4/5/2000		1	0	0
